# Supplementary material for: Force-velocity profiling in athletes: Reliability and agreement across methods
Source: PLoS One. 2021 Feb 1;16(2):e0245791. doi: 10.1371/journal.pone.0245791 (PMC7850492; doi:10.1371/journal.pone.0245791)
Supplement: S1 Dataset — (XLSX) [file pone.0245791.s001.xlsx]

## Sheet: explanation
		BW	Bodyweigth
		CMJ	Countermovement jump
		SJ	Squat jump
		1RM	One repetition maximumum
		10msprint	10 meter sprint
		30msprint	30 meter sprint
		F0	Theoretical maximal force (i.e force intercept)
		V0	Theoretical maximal velocity (i.e velocity intercept)
		Pmax	Theoretical maximal power
		Sfv	Slope of force-velocity relationship
		FT	Flight time method
		FP	Forceplate method
		Enc	Encoder method
		Keiser	Leg press
		Test1	Testing session 1
		Test2	Testing session 2
		Test3	Testing session 3
		Test4	Testing session 4

## Sheet: Main data
			Height		BW	BW		CMJFPF0	CMJFPF0		CMJFPV0	CMJFPV0		CMJFPPmax	CMJFPPmax		CMJFPSlope	CMJFPSlope		CMJFTF0	CMJFTF0		CMJFTV0	CMJFTV0		CMJFTPmax	CMJFTPmax		CMJFTSlope	CMJFTSlope		CMJencF0	CMJencF0		CMJencV0	CMJencV0		CMJencPmax	CMJencPmax		CMJencSlope	CMJencSlope		CMJFTPmax	CMJFTPmax		CMJFTslope	CMJFTslope
dataset	ID		Test1		Test1	Test2		Test1	Test2		Test1	Test2		Test1	Test2		Test1	Test2		Test1	Test2		Test1	Test2		Test1	Test2		Test1	Test2		Test1	Test2		Test1	Test2		Test1	Test2		Test1	Test2		Test1	Test2		Test1	Test2
7	102		187		85.1	85.39		2803.3	2483.75		3.67537	4.53211		2575.79	2814.16		762.727	548.034		3319.34	2504.46		2.31406	3.01862		1920.29	1890.01		1434.42	829.67		3142.87	2834.79		2.61268	2.76732		2052.82	1961.19		1202.93	1024.38		1920.29	1890.01		1434.42	829.67
7	103		185		83.8	83.63		2880.93	2878.53		3.94193	3.86211		2839.11	2779.3		730.844	745.326		3706.13	3198.86		2.52367	3.05833		2338.27	2445.79		1468.55	1045.95		2699.44	2626.05		2.99369	2.91985		2020.32	1916.92		901.709	899.378		2338.27	2445.79		1468.55	1045.95
7	105		182		81.8	82.46		2673.24	2539.33		3.83024	5.74328		2559.79	3646.02		697.93	442.14		2846.95	2611.34		3.20188	3.7281		2278.9	2433.83		889.15	700.448		2548.45	2787.75		2.84364	2.71522		1811.72	1892.34		896.19	1026.71		2278.9	2433.83		889.15	700.448
7	106		190		86.5	86.23		3109.66	3113.4		3.35686	3.60806		2609.67	2808.33		926.358	862.901		3054.36	3074.5		2.60066	2.60567		1985.84	2002.79		1174.45	1179.93		2878.5	2825.4		2.82569	2.91943		2033.44	2062.14		1018.69	967.793		1985.84	2002.79		1174.45	1179.93
7	107		187		107.3	105.79		3260.19	3246.84		4.76256	5.03264		3881.71	4085.04		684.545	645.155		3553.72	3539.31		3.10647	3.16972		2759.87	2804.66		1143.97	1116.6		3278.6	3377.05		3.27042	3.21894		2680.59	2717.63		1002.5	1049.12		2759.87	2804.66		1143.97	1116.6
7	108		201		127	125.63		3338.89	3292.76		4.21395	4.07123		3517.49	3351.39		792.342	808.787		3417.62	3281.59		3.70285	3.3971		3163.73	2786.97		922.969	965.997		3516.59	2762.04		2.98389	4.77504		2623.28	3297.21		1178.52	578.432		3163.73	2786.97		922.969	965.997
7	110		195.5		94	95.14		3358.41	2727.95		3.11298	4.74062		2613.67	3233.04		1078.84	575.442		3289.58	3183.79		2.94367	3.168		2420.86	2521.56		1117.51	1004.99		3102.6	2794.38		2.81562	3.2747		2183.94	2287.69		1101.92	853.323		2420.86	2521.56		1117.51	1004.99
7	112		193		83.7	83.17		2965.68	3143.44		3.52528	3.20293		2613.71	2517.05		841.261	981.426		3339.18	3090.39		2.04899	2.18921		1710.49	1691.38		1629.67	1411.65		2671.93	2901.56		2.7585	2.6133		1842.63	1895.66		968.618	1110.31		1710.49	1691.38		1629.67	1411.65
7	113		192		83.4	84.33		3720.23	2742.38		2.35323	4.31204		2188.64	2956.32		1580.91	635.984		3763.98	2457.55		2.18249	4.56796		2053.71	2806.49		1724.63	537.996		2883.63	2627.5		2.68434	2.96945		1935.16	1950.56		1074.24	884.842		2053.71	2806.49		1724.63	537.996
7	114		193.5		86	85.11		3178.29	2886.52		2.86521	3.65866		2276.62	2640.2		1109.27	788.954		3069.69	2796.1		2.43353	2.84979		1867.55	1992.07		1261.41	981.161		3291.46	2895.9		2.32214	2.73676		1910.81	1981.35		1417.43	1058.15		1867.55	1992.07		1261.41	981.161
7	115		191		93.8	90.32		3202.06	3199.13		3.7538	3.87891		3004.97	3102.28		853.018	824.75		2870.38	3170.24		3.80712	2.87023		2731.97	2274.83		753.951	1104.52		3187.77	3124.73		2.82572	2.77714		2251.93	2169.46		1128.13	1125.16		2731.97	2274.83		753.951	1104.52
7	117		193		87.8	88.53		3376.2	3593.92		2.84251	2.67631		2399.22	2404.61		1187.75	1342.86		2672.87	3498.77		2.90242	2.0489		1939.45	1792.15		920.912	1707.63		3643.09	2866.44		2.1297	2.82636		1939.67	2025.4		1710.61	1014.18		1939.45	1792.15		920.912	1707.63
7	118		189		88.2	88.03		2965.62	3680.93		4.07376	2.69383		3020.31	2478.95		727.982	1366.43		3528.24	3794.35		2.36419	2.09025		2085.36	1982.79		1492.37	1815.26		3187.15	3227.44		2.66313	2.71063		2121.94	2187.11		1196.77	1190.66		2085.36	1982.79		1492.37	1815.26
8	122		186		87.9	85.98		2158.8	2182.02		5.02229	4.35477		2710.53	2375.54		429.845	501.064		2233.94	2238.42		3.40548	3.38042		1901.91	1891.7		655.984	662.173		2189.28	2277.6		3.63857	3.22131		1991.47	1834.22		601.688	707.042		1901.91	1891.7		655.984	662.173
8	123		165		62.9	61.58		1965.08	1968.24		4.58523	4.57072		2252.59	2249.06		428.568	430.619		1767.66	1763.44		4.13938	4.16298		1829.25	1835.3		427.034	423.601		2111.16	2120.8		2.68889	2.67213		1419.17	1416.76		785.143	793.676		1829.25	1835.3		427.034	423.601
8	124		180		72.4	70.92		2094.1	1977.98		3.72954	4.29753		1952.5	2125.11		561.489	460.259		2094.76	2092.81		3.19096	3.25786		1671.08	1704.52		656.467	642.388		2176.82	2116.54		2.81612	2.847		1532.54	1506.45		772.985	743.429		1671.08	1704.52		656.467	642.388
8	125		172		63.9	62.26		1846.53	1904.98		4.61925	3.76794		2132.4	1794.46		399.747	505.576		1987.01	1977.6		3.31346	2.88808		1645.97	1427.87		599.679	684.745		2007.16	1971.23		2.90052	2.74303		1455.45	1351.79		692	718.63		1645.97	1427.87		599.679	684.745
8	126		172		64.1	62.57		1882.14	2138.07		4.08729	3.36788		1923.21	1800.19		460.485	634.843		1976.55	2056.67		3.35358	3.36742		1657.13	1731.42		589.384	610.757		2136.14	2298.38		2.62542	2.50225		1402.06	1437.78		813.636	918.525		1657.13	1731.42		589.384	610.757
8	128		182		77.2	75.78		2819.45	2445.85		3.65094	4.42434		2573.41	2705.32		772.254	552.817		2573.68	2795.86		3.20257	2.96146		2060.6	2069.95		803.632	944.082		3425.83	3285.15		2.2542	2.24242		1930.62	1841.67		1519.76	1465		2060.6	2069.95		803.632	944.082
8	129		187		96	94.25		3182.96	2505.66		2.76753	4.99722		2202.24	3130.33		1150.11	501.412		3211.56	2729.53		2.38123	3.09886		1911.87	2114.61		1348.7	880.817		3070.74	2974.52		2.51879	2.72392		1933.64	2025.59		1219.13	1092		1911.87	2114.61		1348.7	880.817
8	131		182		69.6	68.3		2238.22	2124.63		3.48215	4.27847		1948.45	2272.54		642.77	496.587		2281.37	1898.15		2.97666	5.49556		1697.72	2607.85		766.421	345.398		2312.16	2315.92		2.65815	2.7216		1536.52	1575.75		869.839	850.938		1697.72	2607.85		766.421	345.398
8	132		171		68.1	66.96		2485.29	2634.46		3.02456	2.52443		1879.22	1662.62		821.702	1043.59		2181.21	2317.39		3.52082	2.95887		1919.92	1714.21		619.518	783.201		2574.86	2459.1		2.53353	2.46993		1630.87	1518.45		1016.32	995.614		1919.92	1714.21		619.518	783.201
8	135		167		77.8	76.63		2525.43	2301.55		3.1238	3.69833		1972.23	2127.98		808.445	622.323		2534.25	2481.21		2.6352	2.62528		1669.56	1628.47		961.692	945.123		2759.88	2554.76		2.32601	2.529		1604.87	1615.25		1186.53	1010.19		1669.56	1628.47		961.692	945.123
8	136		175		77	75.62		2706.94	2857.48		3.61007	3.06331		2443.06	2188.34		749.832	932.808		2833.93	2567.69		3.33304	3.6827		2361.4	2364.01		850.253	697.23		2776.95	2665.9		2.6165	2.77843		1816.47	1851.75		1061.32	959.5		2361.4	2364.01		850.253	697.23
8	139		174		73.9	72.02		2842.16	2715.54		3.05963	3.40057		2173.99	2308.6		928.924	798.556		2459.21	2921.35		3.99444	2.78626		2455.8	2034.91		615.658	1048.49		2691.8	2623.89		2.54433	2.81845		1712.21	1848.82		1057.96	930.968		2455.8	2034.91		615.658	1048.49
8	140		174		84.4	82.96		2478.1	2989.41		4.15464	3.22432		2573.9	2409.7		596.466	927.146		2519.16	2648.4		3.42334	3.39569		2155.99	2248.28		735.879	779.931		2571.15	3206.45		2.99428	2.28217		1924.69	1829.42		858.689	1405		2155.99	2248.28		735.879	779.931
8	141		182		79.8	77.74		2857.19	2814.3		2.94051	2.9949		2100.4	2107.14		971.662	939.697		2642.62	2575.37		2.84515	3.1124		1879.66	2003.9		928.814	827.457		2985.14	2684.53		2.3663	2.7398		1765.93	1838.76		1261.52	979.828		1879.66	2003.9		928.814	827.457
n=			27		27	27		27	27		27	27		27	27		27	27		27	27		27	27		27	27		27	27		27	27		27	27		27	27		27	27		27	27		27	27
[truncated: 36 more columns]

## Sheet: Supplementary data
			Height		BW	BW	BW	BW		1RMsquat	1RMsquat	1RMsquat	1RMsquat		CMJBW	CMJBW	CMJBW	CMJBW		SJBW	SJBW	SJBW	SJBW		10msprint	10msprint	10msprint	10msprint		30msprint	30msprint	30msprint	30msprint		Peakvel	Peakvel	Peakvel	Peakvel		CMJFPF0	CMJFPF0	CMJFPF0	CMJFPF0		CMJFPV0	CMJFPV0	CMJFPV0	CMJFPV0
dataset	ID		Test1		Test1	Test2	Test3	Test4		Test1	Test2	Test3	Test4		Test1	Test2	Test3	Test4		Test1	Test2	Test3	Test4		Test1	Test2	Test3	Test4		Test1	Test2	Test3	Test4		Test1	Test2	Test3	Test4		Test1	Test2	Test3	Test4		Test1	Test2	Test3	Test4
1	1		179.5		70.32	70.29	72.12	72.99		90	90				33.48	35.54	32.11	35.39		28.14	28.25	25.35	28.2		1.55	1.566	1.55			3.975	3.979	3.983			8.5	8.63	8.5
1	2		179		73.53	74.65	74.5			100	120						43.45			33.3	38.95	35			1.513	1.563	1.55			3.807	3.867	3.891			9.35	9.57	8.9
1	3		187.5		82.78	81.46				120	130				42.61	42.24	40.79			34.55	34.62				1.565	1.554	1.585			4.031	3.966	4.033			8.53	8.83	8.4
1	4		199.5		81.56		83.35	82.96		130	135	135	140		42.49		44.17	46.74		33.6		38.35	37.16		1.493	1.548	1.546	1.51		3.927	3.999	3.992	3.956		8.61	8.47	8.4	8.5
1	5		192.5		80.62	80.62	80.87	81.4		110	110	110	110		34.07	33.37	32.98	31.78		25.53	23.87	28.1	28.46		1.587	1.604	1.662	1.669		4.234	4.284	4.319	4.32		7.76	7.77	7.8	7.8
1	6		191		90.89	91	92.74	92.8		140	140	140	145		42.89	37.08	40.36	40.76		32.27	30.09	30.03	30.78		1.605	1.619	1.639	1.651		4.176	4.219	4.222	4.189		8.25	7.95	8	8.2
1	7		181		64.91					50					29.82					22.27					1.79					4.746					6.93
1	8		174		73.36	73.94	73.65	72.14		65	65	80	90		27.57	24.67	29.41	31.88		21.77	22.98	26.53	26.02		1.816	1.863	1.802	1.804		4.853	4.956	4.766	4.788		6.7	6.6	7.2	7.2
1	9		181.5		80.49	80.81	80.07			130	130	140	120		41.59	41.2	38.73			29.29	28.45	28.16			1.535	1.563	1.629	1.607		3.98	4.049	4.228	4.192		8.47	8.5	7.9	8
1	10		168		61.31	61.74	63.29	62.44		100	100	100	110		32.94	32.43	33.52	32.27		25.3	27.16	28.87	27.54		1.691	1.638	1.577	1.552		4.361	4.344	4.235	4.123		7.7	7.6	7.7	8
1	11		184.4		78.25	79.08	79.27	79.61		100	90	100	100		29.23	27.18	27.15	27.78		24.22	22.36	24.47	22.47		1.712	1.724	1.697	1.667		4.388	4.421	4.405	4.309		7.7	7.7	7.7	8
1	12		185.2		85.59	85.96	85.73	86.14		130	130				43.04	42.81	42.21	41.3		36.87	34.99	36.2	35.61		1.548	1.567	1.507	1.549		3.957	4.058	3.991	4.048		8.7	8.4	8.3	8.3
1	13		192		87.74	87.32	87.77	88.06		130	130	130	130		41.73	41.59	42.11	40.01		31.27	32.15	34.08	33.97		1.491	1.543	1.603	1.592		3.932	3.978	4.082	4.017		8.6	8.6	8.4	8.8
1	14		194.5		96.68	96.77				110	120				30.3	30.32	29.4			25.39	25.08				1.619	1.653	1.739			4.143	4.193	4.332			8.3	8.4	8
1	15		187.3		78.23		80.26	79.8		142.5		140	150		58.09		51.58	54.21		42.16		40.32	44.51		1.458		1.49	1.481		3.788		3.902	3.849		9		8.6	8.8
1	16		188		75.56	75.64				105	110				38.38	40.06				30.28	26.41				1.532	1.543				3.936	3.941				8.8	8.8
1	17		178		73.39	74.48	75.02	74.49		120	120	110	110		37.35	35.18	32.67	34.96		30.54	27.09	26.09	28.23		1.524	1.561	1.566	1.521		3.879	3.929	3.997	3.93		9	9	8.6	8.6
1	18		175		69.69	69.96				120	110				40.8	35.91				28.91	29.14				1.456	1.494				3.77	3.845				9	8.9
1	19		184.5		78.94	79.88	79.26	77.87		120	100	130	130		42.19	39.64	41.49	44.34		33.23	31.15	32.39	34.26		1.54	1.563	1.57	1.541		3.998	4.047	4.053	3.989		8.6	8.6	8.4	8.6
1	20		194.5		90.78	91.11	89.37	89.5		150	150				43.94	43.71	40.28	41.68		35.78	33.71	33.7	32.76		1.48	1.494	1.489	1.513		3.844	3.915	3.972	3.992		8.8	8.6	8.5	8.3
1	21
1	22
1	23
1	24
1	25
1	26
1	27
1	28
1	29
1	30
2	31				61		61								40.8	40.2	38.2	45.9		39.4	37.6	35.2	38
2	32				67		67								40.7	40.2	40	39.9		36.5	37.3	35.3	34.5
2	33				68		68								30.3	31.2	25.6	27.7		30	30.3	26.4	25.6
2	34				66		66								48.4	44.6	47.2	48.9		42.6	43.1	40	41
2	35				70		70								48.2	45				47.3	46.4
2	36				68		68								49.5		52			49.2	52.8	50.2
2	37				68		68								42.2	41.7	43.2	43.4		42.1	41.6	43.2	38
2	38				54		54								39.6	41	45.5			37	35.6	40.6
2	39				72		72								42.7		51	52.7		42.2		53.2	56.6
2	40
3	41		189		72.8		72.8
3	42		186		66		66
3	43		183		83.2		83.2																		1.68		1.738	1.75538		4.14		4.231	4.27331				8.32	8.28
3	44		177		81		81																		1.67	1.66	1.76	1.7776		4.18	4.11	4.254	4.29654			8.58	8.33	8.19
3	45		163		63.2		63.2																		1.65	1.67				4.35	4.34					7.69
3	46		174		69.7		69.7																		1.8	1.78	1.742	1.755		4.525	4.49	4.41	4.357			7.57	7.72	8.01
3	47		169		73.6		73.6																		1.75	1.78	1.775	1.747		4.41	4.47	4.458	4.429				7.75	7.79
3	48		174		70		70																		1.7	1.72	1.743	1.765		4.38	4.4	4.421	4.459			7.62	7.85	7.7
3	49		180		83.6		83.6																		1.602	1.602	1.666	1.649		4.324	4.335	4.411	4.384			7.66	7.51	7.58
3	50		168		62		62																		1.59	1.583		1.632		4.3	4.31		4.238			7.58		8.03
4	51		176		61		61								29	29.2	30.5	28		29.9	32.3	30.8	34.7		1.826	1.767	1.81
4	52		188		77.2		77.2								36.5	36.3	35.6	36.7		38.3	45.9	43.3	41.5		1.628	1.651	1.675	1.797
4	53		198		87		87									37				38.4	38.2				1.598	1.587		1.637
4	54		181		77.7		77.7								37.9	37.1	40.8			36.1	47.3	36.2
4	55		177		77.6		77.6								40.3	38.9	39.9	39.7		36.1	41.5	38.6	37.6		1.55	1.566	1.672
4	56		184		75.4		75.4																		1.461
4	57		153		52.5		52.5								41.6	37.2				29.8	37.8				1.636	1.651
4	58		170		58.6		58.6								32.7	32				31.4	32.5				1.653	1.66
4	59		175		63.2		63.2								31.3	32.6	31.3	32.9		34.1	36.2	32.8	30.6		1.755	1.807	1.838
4	60		176		60.3		60.3																		1.647			1.872
4	61		178		75		75																		1.659
4	62		186		88.6		88.6								34.5	29.8	34.7	34.4		34.9	30.2	31.9	41.4		1.581	1.642	1.685
4	63
4	64
4	65
4	66
4	67
4	68
4	69
4	70
5	71		181.5		75.6		73.4			95	95	115	105		36.5	37.4	40.3	36							1.725	1.675	1.744	1.765		4.497	4.412	4.429	4.511		7.34	7.66	8.17	7.89
5	72		173.5		63.3		68.7			80	80	105	100		40.9	46.9	36.5	41.5							1.685	1.616	1.681	1.738		4.384	4.237	4.309	4.41		7.58	7.87	8.29	8.25
5	73		167		62.7		61.2			122.5	120	120	120		24.8	25.7	27.9	31.3							1.808	1.798	1.77	1.732		4.711	4.72	4.577	4.545		7.06	7.01	7.4	7.2
5	74		168		72.1		73			100	100	90	95		30.1	31.5	26.9	25.8							1.861	1.871	1.882	1.892		4.879	4.963	4.882	4.837		6.92	6.82	6.8	6.9
5	75		169		61.15		65.5			95	100	95	95		37.6	37.5	36.8	33							1.777	1.862	1.941	1.896		4.504	4.593	4.722	4.697		8.33	8.2	7.42	7.69
5	76		177.5		66.7		69			70	70	75	75		43.6	43	39.8	39.1							1.546	1.671	1.583	1.566		4.057	4.122	4.079	4.056		8.31	8.71	8.3	8.3
5	77		183		70.8		69.5			85	95	85	90		42.2	43.3	43	40.5							1.678	1.639	1.737	1.73		4.077	4.038	4.206	4.201		8.82	8.87	8.83	8.2
5	78		182		80		81			127.5	125	120	135		40.4	39.9	36.8	38							1.534	1.532	1.606	1.643		3.974	3.899	4.097	4.142		8.73	8.9	8.3	8.3
5	79		187.5		84		83.7			70	70	70	70		43.3	45.9	44.1	46.4							1.489	1.476	1.424	1.529		3.882	3.832	3.839	3.952		8.71	8.9	9	8.9
5	80		175		70		70			120	100	140	140		40.4	39.1	37.8	39.5							1.545	1.54	1.573			3.942	3.936	3.993			8.99	8.67	8.4
5	81		177		68		66.7			100	100	90	90		44.9	46.6	41.8	44.7							1.444	1.433	1.5			3.755	3.728	3.854			9.09	9.17	8.7
5	82
5	83
5	84
5	85
5	86
5	87
5	88
5	89
5	90
6	91
6	92
6	93
6	94
6	95
6	96
6	97
6	98
6	99
6	100
7	101		195		100.5	100.24	96.7				140		140		36.1559	37.3643	38.5927			35.2297	35.2297	35.89			1.587	1.631	1.644	1.494		4.19	4.25	4.266	3.863		7.61035	8.03859	7.92393	8.96057		3526.49	3014.23	2786.88			3.18595	3.96102	5.04201
7	102		187		85.1	85.39	86.5	83.32			150		160		37.7716	35.3612	38.5927	39.5618		36.6905	42.3969	36.8248	36.1559		1.543	1.523	1.51	1.494		3.903	3.927		3.863		8.99281	8.84956		8.96057		2803.3	2483.75	2535.55	2438.57		3.67537	4.53211	4.75274	4.2389
7	103		185		83.8	83.63	82.3	81.31			125		127.5		43.2665	40.5429	43.2665	44.7356		39.5618	39.4226	39.7012	41.536		1.503	1.498	1.5	1.484		3.945	3.939	3.928	3.905		8.46024	8.11688	8.13008	8.84956		2880.93	2878.53	3151.16	2787		3.94193	3.86211	3.29297	3.6488
7	104
7	105		182		81.8	82.46	83.8	83.05			135		150		38.8683	36.8248	42.1089	41.822		39.5618	39.8409	37.7716	38.8683		1.575	1.493	1.505	1.503		3.993	3.889	3.92	3.904		8.40336	8.66551	8.60585	8.65052		2673.24	2539.33	2806.14	2565.54		3.83024	5.74328	4.13952	4.71586
7	106		190		86.5	86.23	85	84.07			155		155		39.2837	39.145	38.318	38.4552		39.9808	38.181	40.2613	39.7012		1.539	1.499	1.545	1.482		3.936	3.885	3.951	3.895		8.99281	8.726	8.726	8.726		3109.66	3113.4	2833.82	2741.11		3.35686	3.60806	3.88882	3.83451
7	107		187		107.3	105.79	103.5	103.55			200		205		41.251	41.822	42.9756	44.5876		41.9653	41.251	43.2665	43.4123		1.534		1.486	1.462		3.907		3.853	3.818		8.83392		8.88099	9.00901		3260.19	3246.84	2937.79	3304.28		4.76256	5.03264	5.36093	4.27039
7	108		201		127	125.63	122	121.17			130		135		39.145	39.0065	40.684	40.402		39.5618	39.4226	38.8683	37.6356		1.646	1.7	1.616	1.612		4.258	4.367	4.256	4.245		7.87402	7.68049	7.87402	7.96178		3338.89	3292.76	3417.59	3189.97		4.21395	4.07123	3.85386	4.51266
7	109
7	110		195.5		94	95.14	93.1	92.63			140		150		40.684	42.5412	42.2528	49.7574		42.5412	42.3969	41.1089	44.145		1.513	1.579	1.545	1.516		3.901	3.962	3.944	3.949		8.94454	8.94454	8.57633	8.47458		3358.41	2727.95	2846.52	2484.63		3.11298	4.74062	4.15921	6.62458
7	111
7	112		193		83.7	83.17	81.8	82.62			115		115		33.6699	32.9032	34.1859	35.0983		33.9274	33.4134	32.397	36.2892		1.611	1.592	1.587	1.572		4.042	4.048	3.993	3.972		8.48896	8.65052	8.81834	8.83392		2965.68	3143.44	2659.32	2813.9		3.52528	3.20293	3.63109	3.3703
7	113		192		83.4	84.33	84.5	83.04			107.5		105		43.121	42.3969	42.9756	41.1089		36.0228	38.181	36.0228	36.8248		1.568	1.567	1.543	1.609		4.023	4.051	4.068	4.113		8.44595	8.41751	8.23723	8.31947		3720.23	2742.38	2587.53	2473.6		2.35323	4.31204	3.86593	4.2034
7	114		193.5		86	85.11	87	87.82			130		140		42.1089	40.9671	39.0065	38.7304		40.9671	36.0228	35.89	35.89		1.55	1.556	1.568	1.582		4.037	4.071	4.077	4.127		8.40336	8.30565	8.18331	8.05153		3178.29	2886.52	2787.27	2631.6		2.86521	3.65866	3.88284	3.83797
7	115		191		93.8	90.32	97	95.1			160		170		45.33	41.822	44.7356	44.5876		46.9851	43.5584	41.3934	43.121		1.541	1.572	1.616	1.548		3.958	3.987	4.108	3.953		8.74126	8.7108	8.37521	8.77193		3202.06	3199.13	2857.8	3099		3.7538	3.87891	4.43588	3.82625
7	116
7	117		193		87.8	88.53	89.7	91.85			115		130		33.0304	32.02	34.0565	36.8248		32.5232	32.397	33.6699	37.4998		1.568	1.578	1.615	1.568		4.027	4.119	4.153	4.061		8.68056	8.16993	8.34725	8.59107		3376.2	3593.92	2590.33	2517.54		2.84251	2.67631	4.10512	4.2816
7	118		189		88.2	88.03	90.65	90.63			145		155		41.9653	37.2291	38.4552	39.145		40.1209	29.8039	33.7985	35.0983		1.513	1.537	1.471	1.474		3.901	3.981	3.818	3.836		8.94454	8.74126	9.15751	8.8968		2965.62	3680.93	3042.82	2764.6		4.07376	2.69383	3.7835	4.72696
7	119
7	120
7	121
8	122		186		87.9	85.98	87.2	84.63			110		115		31.6451	31.7698	32.7763	37.4998		39.9808	31.7698	31.6451	34.3155		1.85		1.79			4.57		4.4								2158.8	2182.02	2166.13	2262.82		5.02229	4.35477	4.36201	4.56838
8	123		165		62.9	61.58	62.5	61.05			110		125		36.0228	36.0228	37.4998	40.684		32.6496	31.5206		35.2297		1.7		1.67			4.23		4.2								1965.08	1968.24	1950.61	2073.49		4.58523	4.57072	4.35055	3.8965
8	124		180		72.4	70.92	72.8	70.41			95		95		35.7575	35.89	37.2291	41.6789		33.4134	32.5232	35.0983	36.1559		1.81		1.77			4.39		4.33								2094.1	1977.98	1823.57	1920.06		3.72954	4.29753	4.56564	4.54724
8	125		172		63.9	62.26	63.9				100		110		40.684	36.0228				34.8364	31.7698	37.3643			1.81		1.81			4.35		4.38								1846.53	1904.98				4.61925	3.76794
8	126		172		64.1	62.57	65				115		110		34.5755	37.3643				34.4454	31.6451	38.318			1.71		1.69			4.13		4.07								1882.14	2138.07				4.08729	3.36788
8	127
8	128		182		77.2	75.78	77.1	76.38			135		135		40.8254	42.5412	42.9756			36.9593	39.0065	44.4398	40.8254		1.73		1.78			4.24		4.34								2819.45	2445.85	2407.37			3.65094	4.42434	4.12407
8	129		187		96	94.25	97	92.42			130		135		31.1487	33.5415	29.6831	37.2291		30.5337	28.2528	31.0252	34.3155		1.82		1.88			4.4		4.62								3182.96	2505.66	2625	2383.05		2.76753	4.99722	3.63893	5.19867
8	130
8	131		182		69.6	68.3	70	68.92			120		120		33.5415	41.2511	35.7575	41.822		32.1454	32.1454	33.1578	35.4931		1.76		1.78			4.27		4.32								2238.22	2124.63	2097.6	1964.73		3.48215	4.27847	4.0124	4.98151
8	132		171		68.1	66.96	69.3				120		120		37.0941	33.5415	36.5565			33.9274	33.0304	36.1559			1.73		1.83			4.24		4.45								2485.29	2634.46	2357.64			3.02456	2.52443	3.31009
8	133
8	134
8	135		167		77.8	76.63	78.5	76.03			125		130		28.3706	28.0179	32.1454	32.2711		28.9635	27.5509	31.5206	31.8948		1.89		1.88			4.71		4.7								2525.43	2301.55	2281.54	2236.22		3.1238	3.69833	3.86896	3.86599
8	136		175		77	75.62	77	75.61			155		162.5		39.8409	38.7304	38.5927	40.1209		39.7012	34.9673	34.4454	37.6356		1.72		1.72			4.21		4.21								2706.94	2857.48	2625.02	2458.42		3.61007	3.06331	3.53381	4.15824
8	137
8	138
8	139		174		73.9	72.02	73.4	70.69			140		140		39.7012	35.0983	39.8409	44.8838		35.4931	36.6905	40.8254	42.2528		1.66		1.68			4.12		4.18								2842.16	2715.54	2311.33	2290.45		3.05963	3.40057	4.06109	4.79468
8	140		174		84.4	82.96	84.5				150		130		35.6251	36.9593	33.6699			35.7575	34.7058	32.1454			1.76		1.79			4.42		4.51								2478.1	2989.41	2305.71			4.15464	3.22432	4.57833
8	141		182		79.8	77.74	80				135		120		36.4227	38.5927	39.2837			29.8039	38.181	39.5618			1.7		1.79			4.25		4.35								2857.19	2814.3	2425.01			2.94051	2.9949	3.76258
[truncated: 112 more columns]
